# Supplementary material for: Initial Characterization of WDR5B Reveals a Role in the Proliferation of Retinal Pigment Epithelial Cells
Source: Cells. 2024 Jul 13;13(14):1189. doi: 10.3390/cells13141189 (PMC11275010; doi:10.3390/cells13141189)
Supplement: Supplementary file 1 [file cells-13-01189-s001.zip]

Archive with 1 entries (1 files):
- cells-3028012-supplementary.pdf
